# Supplementary material for: A Novel Indolium-Based Fluorescent Probe for Fast Detection of Cyanide
Source: Biosensors (Basel). 2024 May 13;14(5):244. doi: 10.3390/bios14050244 (PMC11118950; doi:10.3390/bios14050244)
Supplement: Supplementary file 1 [file biosensors-14-00244-s001.zip]

Archive with 1 entries (1 files):
- biosensors-2989023-supplementary.pdf
